# Supplementary material for: Brevetoxin versus Brevenal Modulation of Human Nav1 Channels
Source: Mar Drugs. 2023 Jul 7;21(7):396. doi: 10.3390/md21070396 (PMC10382042; doi:10.3390/md21070396)
Supplement: Supplementary file 1 [file marinedrugs-21-00396-s001.zip]

Archive with 1 entries (1 files):
- marinedrugs-2442359-supplementary.pdf
